# Supplementary material for: Theory of mind in remitted bipolar disorder: Interpersonal accuracy in recognition of dynamic nonverbal signals
Source: PLoS One. 2019 Sep 11;14(9):e0222112. doi: 10.1371/journal.pone.0222112 (PMC6738608; doi:10.1371/journal.pone.0222112)
Supplement: S1 Table — Clinical characteristics of patients and results in the different scales of MiniPONS. (CSV) [file pone.0222112.s001.csv]

Sexo	Grupo	Tipobipolar	Edad	PONS99	PONS_CAUP	PONS_CCOM	PONS_CVCA	PONS_CVCU	PONS_VPOS	PONS_VNEG	PONS_DDOM	PONS_DSUM
Mujer	Bipolar	TB I	47	40	9	11	9	11	18	22	23	17
Mujer	Bipolar	TB I	49	49	13	13	11	12	24	25	24	25
Hombre	Bipolar	TB I	45	43	9	11	13	10	21	22	24	19
Mujer	Bipolar	TB I	53	44	10	10	12	12	25	19	24	20
Hombre	Bipolar	TB II	50	50	14	13	11	12	23	27	23	27
Hombre	Bipolar	TB I	31	54	13	14	14	13	28	26	26	28
Mujer	Bipolar	TB I	45	53	13	13	14	13	24	29	27	26
Mujer	Bipolar	TB I	48	43	8	13	10	12	24	19	21	22
Mujer	Bipolar	TB I	57	41	13	11	9	8	23	18	22	19
Mujer	Bipolar	TB II	50	53	14	14	12	13	26	27	29	24
Mujer	Bipolar	TB I	55	52	13	14	14	11	24	28	25	27
Hombre	Bipolar	TB II	60	48	12	13	12	11	25	23	21	27
Mujer	Bipolar	TB II	55	47	12	12	12	11	23	24	24	23
Mujer	Bipolar	TB II	41	55	15	14	13	13	28	27	28	27
Hombre	Bipolar	TB I	56	45	11	12	11	11	23	22	22	23
Mujer	Bipolar	TB I	60	43	11	12	10	10	22	21	22	21
Mujer	Bipolar	TB II	48	51	14	10	13	14	27	24	24	27
Hombre	Bipolar	TB II	37	51	13	13	12	13	25	26	26	25
Hombre	Bipolar	TB I	39	49	11	14	12	12	23	26	24	25
Mujer	Bipolar	TB II	59	44	12	10	12	10	21	23	23	21
Mujer	Bipolar	TB II	33	49	12	12	12	13	28	21	27	22
Mujer	Bipolar	TB I	53	46	11	11	10	14	27	19	22	24
Mujer	Bipolar	TB II	54	42	12	11	11	8	18	24	17	25
Mujer	Bipolar	TB I	45	52	13	11	15	13	28	24	27	25
Mujer	Bipolar	TB II	52	47	11	12	11	13	22	25	24	23
Hombre	Bipolar	TB I	60	33	7	10	8	8	14	19	12	21
Mujer	Bipolar	TB II	53	43	11	13	9	10	23	20	20	23
Mujer	Bipolar	TB I	37	42	9	11	11	11	20	22	22	20
Hombre	Bipolar	TB II	54	38	12	7	8	11	22	16	18	20
Hombre	Bipolar	TB II	52	43	12	11	10	10	23	20	23	20
Hombre	Bipolar	TB I	65	45	11	12	11	11	19	26	23	22
Mujer	Bipolar	TB II	73	47	12	12	11	12	23	24	25	22
Hombre	Bipolar	TB I	47	42	9	8	13	12	17	25	23	19
Mujer	Bipolar	TB I	61	51	14	14	12	11	25	26	26	25
Mujer	Bipolar	TB II	48	50	9	14	13	14	26	24	25	25
Mujer	Bipolar	TB II	49	46	12	12	9	13	25	21	22	24
Mujer	Bipolar	TB II	48	50	13	14	11	12	26	24	24	26
Mujer	Bipolar	TB II	60	39	6	11	12	10	20	19	21	18
Mujer	Bipolar	TB I	46	46	9	12	13	12	22	24	25	21
Mujer	Bipolar	TB I	41	46	11	13	10	12	21	25	24	22
Hombre	Bipolar	TB I	40	49	13	14	11	11	23	26	27	22
Mujer	Bipolar	TB I	48	52	11	15	12	14	28	24	27	25
Mujer	Bipolar	TB I	57	47	14	11	12	10	26	21	23	24
Hombre	Bipolar	TB I	36	47	11	12	11	13	26	21	25	22
Mujer	Bipolar	TB II	59	44	12	13	10	9	21	23	23	21
Hombre	Bipolar	TB II	62	33	7	7	10	9	17	16	13	20
Mujer	Bipolar	TB I	21	47	10	12	12	13	25	22	25	22
Mujer	Bipolar	TB II	52	47	10	12	13	12	23	24	25	22
Hombre	Bipolar	TB I	41	44	11	12	10	11	25	19	21	23
Mujer	Bipolar	TB I	57	39	8	9	10	12	17	22	19	20
Mujer	Bipolar	TB II	67	41	13	9	10	9	20	21	21	20
Mujer	Bipolar	TB I	35	45	11	13	12	9	22	23	24	21
Hombre	Bipolar	TB I	35	47	11	13	10	13	25	22	24	23
Mujer	Bipolar	TB I	51	47	10	13	13	11	23	24	24	23
Hombre	Bipolar	TB II	39	41	9	11	11	10	19	22	21	20
Mujer	Bipolar	TB I	50	42	12	10	9	11	23	19	19	23
Hombre	Bipolar	TB I	53	38	9	10	9	10	16	22	15	23
Hombre	Bipolar	TB I	46	47	13	12	10	12	22	25	23	24
Mujer	Bipolar	TB I	53	42	9	11	11	11	21	21	17	25
Mujer	Bipolar	TB II	56	42	12	11	11	8	20	22	21	21
Hombre	Bipolar	TB II	69	43	9	14	11	9	19	24	22	21
Hombre	Bipolar	TB II	70	43	10	10	12	11	23	20	23	20
Mujer	Bipolar	TB II	51	50	13	12	12	13	27	23	22	28
Hombre	Bipolar	TB I	38	42	12	12	9	9	18	24	23	19
Hombre	Bipolar	TB II	49	50	13	14	12	11	23	27	24	26
Mujer	Bipolar	TB II	36	49	11	15	12	11	25	24	23	26
Mujer	Bipolar	TB I	42	51	13	16	12	10	25	26	27	24
Mujer	Bipolar	TB I	63	28	4	8	9	7	15	13	13	15
Hombre	Bipolar	TB I	33	47	12	11	12	12	24	23	21	26
Hombre	Bipolar	TB I	39	47	9	14	12	12	25	22	25	22
Hombre	Bipolar	TB II	44	47	11	12	13	11	21	26	20	27
Mujer	Bipolar	TB II	39	52	14	12	13	13	26	26	25	27
Hombre	Bipolar	TB I	23	44	11	13	11	9	21	23	23	21
Hombre	Bipolar	TB I	37	44	12	11	11	10	25	19	22	22
Mujer	Bipolar	TB I	54	45	11	12	9	13	22	23	24	21
Mujer	Bipolar	TB I	41	45	10	10	14	11	23	22	21	24
Mujer	Bipolar	TB II	50	46	12	9	13	12	21	25	24	22
Hombre	Bipolar	TB II	58	41	11	9	8	13	22	19	23	18
Mujer	Bipolar	TB II	50	48	15	10	11	12	27	21	24	24
Hombre	Bipolar	TB I	40	52	12	15	13	12	27	25	26	26
Hombre	Bipolar	TB II	65	44	10	12	9	13	24	20	22	22
Mujer	Bipolar	TB I	32	47	9	12	13	13	23	24	24	23
Mujer	Bipolar	TB I	38	56	12	16	14	14	29	27	29	27
Hombre	Bipolar	TB II	33	43	9	12	12	10	17	26	18	25
Hombre	Bipolar	TB II	42	45	10	11	11	13	23	22	20	25
Mujer	Bipolar	TB II	51	53	13	15	13	12	25	28	29	24
Mujer	Bipolar	TB I	49	50	14	13	12	11	26	24	25	25
Hombre	Bipolar	TB II	33	48	12	11	15	10	27	21	26	22
Hombre	Bipolar	TB I	29	43	11	12	11	9	20	23	20	23
Mujer	Bipolar	TB II	52	41	9	10	12	10	22	19	21	20
Hombre	Bipolar	TB II	34	36	11	9	10	6	20	16	16	20
Hombre	Bipolar	TB I	32	51	14	11	14	12	26	25	26	25
Mujer	Bipolar	TB I	60	41	11	11	11	8	21	20	22	19
Mujer	Bipolar	TB I	24	47	12	12	13	10	24	23	22	25
Mujer	Bipolar	TB I	29	49	12	13	11	13	21	28	23	26
Hombre	Bipolar	TB I	39	38	3	14	12	9	20	18	20	18
Mujer	Bipolar	TB II	66	39	9	13	8	9	21	18	19	20
Hombre	Bipolar	TB I	51	46	8	12	13	13	22	24	24	22
Mujer	Bipolar	TB I	69	43	9	13	9	12	22	21	19	24
Hombre	Bipolar	TB I	29	37	12	10	9	6	21	16	21	16
Hombre	Bipolar	TB I	53	46	10	14	9	13	24	22	25	21
Mujer	Bipolar	TB I	63	36	9	10	10	7	18	18	19	17
Hombre	Bipolar	TB I	32	44	10	11	12	11	19	25	21	23
Mujer	Bipolar	TB I	38	48	13	12	13	10	27	21	26	22
Hombre	Bipolar	TB II	25	46	8	12	15	11	23	23	24	22
Hombre	Bipolar	TB I	54	44	12	10	12	10	25	19	23	21
Hombre	Bipolar	TB I	37	49	11	13	10	15	24	25	25	24
Mujer	Bipolar	TB I	39	44	10	13	12	9	21	23	22	22
Mujer	Bipolar	TB I	24	43	12	12	10	9	21	22	21	22
Hombre	Bipolar	TB I	64	42	10	11	9	12	18	24	22	20
Mujer	Bipolar	TB I	55	41	9	12	10	10	20	21	18	23
Hombre	Bipolar	TB I	36	48	11	13	13	11	24	24	23	25
Mujer	Bipolar	TB I	31	48	12	12	12	12	24	24	23	25
Hombre	Bipolar	TB II	26	49	11	12	14	12	26	23	26	23
Mujer	Bipolar	TB I	34	42	10	12	8	12	22	20	23	19
Hombre	Bipolar	TB II	41	47	10	15	11	11	20	27	25	22
Hombre	Bipolar	TB II	53	44	10	13	10	11	21	23	20	24
Hombre	Bipolar	TB II	61	40	9	11	10	10	19	21	18	22
Hombre	Bipolar	TB II	35	52	12	14	13	13	24	28	24	28
Mujer	Control	Control	47	50	13	11	14	12	27	23	27	23
Mujer	Control	Control	49	49	15	12	11	11	22	27	25	24
Hombre	Control	Control	45	49	12	13	13	11	26	23	24	25
Mujer	Control	Control	53	49	12	13	11	13	23	26	22	27
Hombre	Control	Control	50	56	15	15	12	14	30	26	31	25
Hombre	Control	Control	31	56	14	14	14	14	28	28	28	28
Mujer	Control	Control	45	48	10	15	13	10	23	25	25	23
Mujer	Control	Control	48	47	12	12	12	11	24	23	25	22
Mujer	Control	Control	57	52	15	12	12	13	29	23	26	26
Mujer	Control	Control	50	56	15	15	14	12	26	30	28	28
Mujer	Control	Control	55	51	12	14	12	13	25	26	26	25
Hombre	Control	Control	60	45	10	11	11	13	22	23	21	24
Mujer	Control	Control	55	57	16	13	15	13	28	29	30	27
Mujer	Control	Control	41	51	15	11	13	12	23	28	26	25
Hombre	Control	Control	56	50	13	14	10	13	27	23	24	26
Mujer	Control	Control	60	46	13	15	9	9	25	21	22	24
Mujer	Control	Control	48	50	13	11	13	13	26	24	23	27
Hombre	Control	Control	37	54	13	14	15	12	26	28	28	26
Hombre	Control	Control	39	46	9	14	12	11	27	19	22	24
Mujer	Control	Control	59	53	13	15	13	12	28	25	26	27
Mujer	Control	Control	33	55	12	14	14	15	27	28	28	27
Mujer	Control	Control	53	47	11	12	12	12	24	23	22	25
Mujer	Control	Control	54	49	10	15	13	11	25	24	24	25
Mujer	Control	Control	45	52	14	10	14	14	28	24	24	28
Mujer	Control	Control	52	47	13	14	11	9	25	22	24	23
Hombre	Control	Control	60	45	10	11	11	13	22	23	21	24
Mujer	Control	Control	53	42	10	11	10	11	23	19	20	22
Mujer	Control	Control	37	50	11	15	13	11	25	25	24	26
Hombre	Control	Control	54	52	15	14	12	11	25	27	25	27
Hombre	Control	Control	52	49	12	12	11	14	24	25	26	23
Hombre	Control	Control	60	45	11	12	10	12	20	25	20	25
Mujer	Control	Control	62	48	12	12	13	11	24	24	22	26
Hombre	Control	Control	47	45	9	16	11	9	22	23	23	22
Mujer	Control	Control	61	53	14	14	13	12	26	27	28	25
Mujer	Control	Control	48	51	12	12	14	13	24	27	25	26
Mujer	Control	Control	49	49	9	13	14	13	27	22	26	23
Mujer	Control	Control	48	54	13	14	14	13	27	27	27	27
Mujer	Control	Control	50	57	12	15	14	16	28	29	30	27
Mujer	Control	Control	45	45	10	9	14	12	19	26	22	23
Mujer	Control	Control	41	55	15	12	15	13	29	26	27	28
Hombre	Control	Control	49	45	12	11	12	10	21	24	24	21
Mujer	Control	Control	48	54	13	14	14	13	27	27	27	27
Mujer	Control	Control	58	51	13	15	12	11	22	29	24	27
Hombre	Control	Control	36	50	14	14	11	11	27	23	22	28
Mujer	Control	Control	59	55	12	14	15	14	27	28	28	27
Hombre	Control	Control	61	46	13	11	12	10	21	25	22	24
Mujer	Control	Control	22	53	11	12	14	16	29	24	23	30
Mujer	Control	Control	42	56	15	14	15	12	29	27	30	26
Hombre	Control	Control	41	46	9	14	13	10	23	23	21	25
Mujer	Control	Control	53	47	11	12	12	12	24	23	22	25
Mujer	Control	Control	67	50	11	14	12	13	27	23	26	24
Mujer	Control	Control	35	54	13	16	13	12	27	27	26	28
Hombre	Control	Control	35	52	13	14	13	12	28	24	26	26
Hombre	Control	Control	52	46	12	12	11	11	24	22	23	23
Hombre	Control	Control	37	51	12	13	13	13	25	26	25	26
Mujer	Control	Control	50	48	8	13	13	14	23	25	24	24
Hombre	Control	Control	53	53	11	15	15	12	27	26	27	26
Hombre	Control	Control	46	47	11	12	10	14	23	24	20	27
Mujer	Control	Control	53	56	15	15	14	12	27	29	27	29
Mujer	Control	Control	56	52	11	14	13	14	25	27	25	27
Hombre	Control	Control	59	48	11	14	12	11	23	25	26	22
Hombre	Control	Control	59	41	11	11	10	9	19	22	16	25
Mujer	Control	Control	51	49	14	11	12	12	22	27	24	25
Hombre	Control	Control	38	51	12	14	12	13	25	26	24	27
Hombre	Control	Control	49	43	6	11	14	12	21	22	21	22
Mujer	Control	Control	39	54	14	14	14	12	26	28	24	30
Mujer	Control	Control	42	52	12	14	11	15	27	25	27	25
Mujer	Control	Control	62	49	12	13	12	12	24	25	26	23
Hombre	Control	Control	33	48	9	14	12	13	23	25	26	22
Hombre	Control	Control	39	56	15	15	12	14	26	30	26	30
Hombre	Control	Control	44	46	13	10	11	12	22	24	24	22
Mujer	Control	Control	39	50	14	13	11	12	28	22	24	26
Hombre	Control	Control	23	50	14	12	13	11	28	22	26	24
Hombre	Control	Control	37	48	10	12	12	14	24	24	25	23
Mujer	Control	Control	54	46	10	12	13	11	25	21	25	21
Mujer	Control	Control	41	55	15	13	13	14	28	27	28	27
Mujer	Control	Control	50	56	14	15	12	15	28	28	27	29
Hombre	Control	Control	58	51	11	16	12	12	22	29	23	28
Mujer	Control	Control	50	58	15	14	14	15	30	28	30	28
Hombre	Control	Control	40	50	13	12	15	10	22	28	23	27
Hombre	Control	Control	60	45	10	11	11	13	22	23	21	24
Mujer	Control	Control	32	53	12	13	15	13	30	23	27	26
Mujer	Control	Control	38	53	12	14	13	14	25	28	27	26
Hombre	Control	Control	33	53	15	14	12	12	27	26	24	29
Hombre	Control	Control	42	50	10	13	14	13	24	26	25	25
Mujer	Control	Control	51	49	14	11	12	12	22	27	24	25
Mujer	Control	Control	49	55	15	15	13	12	30	25	26	29
Hombre	Control	Control	33	52	13	13	12	14	25	27	24	28
Hombre	Control	Control	29	51	11	14	11	15	27	24	24	27
Mujer	Control	Control	52	47	11	8	15	13	26	21	25	22
Hombre	Control	Control	34	52	11	14	12	15	26	26	27	25
Hombre	Control	Control	32	50	9	16	11	14	22	28	26	24
Mujer	Control	Control	59	50	14	11	13	12	23	27	25	25
Mujer	Control	Control	24	53	14	15	14	10	27	26	26	27
Mujer	Control	Control	29	52	14	13	13	12	27	25	26	26
Hombre	Control	Control	39	54	14	14	12	14	28	26	27	27
Mujer	Control	Control	66	52	13	13	14	12	27	25	27	25
Hombre	Control	Control	51	43	8	14	10	11	23	20	18	25
Mujer	Control	Control	65	52	12	15	15	10	25	27	24	28
Hombre	Control	Control	29	49	10	14	13	12	22	27	24	25
Hombre	Control	Control	53	51	14	12	12	13	25	26	26	25
Mujer	Control	Control	60	46	13	15	9	9	25	21	22	24
Hombre	Control	Control	32	50	12	12	12	14	25	25	25	25
Mujer	Control	Control	38	51	14	15	13	9	24	27	27	24
Hombre	Control	Control	25	51	16	11	11	13	23	28	25	26
Hombre	Control	Control	54	47	12	14	12	9	26	21	25	22
Hombre	Control	Control	37	54	12	14	15	13	27	27	27	27
Mujer	Control	Control	39	53	12	15	15	11	28	25	27	26
Mujer	Control	Control	24	49	13	12	11	13	27	22	23	26
Hombre	Control	Control	59	44	10	15	9	10	23	21	22	22
Mujer	Control	Control	55	54	14	15	14	11	29	25	27	27
Hombre	Control	Control	36	54	13	13	13	15	27	27	26	28
Mujer	Control	Control	31	50	12	16	11	11	25	25	27	23
Hombre	Control	Control	26	50	11	14	12	13	24	26	23	27
Mujer	Control	Control	34	50	10	14	12	14	24	26	27	23
Hombre	Control	Control	41	52	11	13	14	14	24	28	26	26
Hombre	Control	Control	53	51	14	12	12	13	25	26	26	25
Hombre	Control	Control	55	39	7	10	10	12	19	20	22	17
Hombre	Control	Control	35	49	13	11	13	12	27	22	26	23
Mujer	Depresivos	Depresivos	72	38	9	10	9	10	20	18	21	17
Mujer	Depresivos	Depresivos	67	41	12	12	8	9	21	20	19	22
Mujer	Depresivos	Depresivos	66	40	11	12	9	8	22	18	21	19
Mujer	Depresivos	Depresivos	72	48	12	14	10	12	23	25	22	26
Hombre	Depresivos	Depresivos	52	45	8	14	10	13	20	25	20	25
Mujer	Depresivos	Depresivos	74	43	9	12	11	11	21	22	21	22
Mujer	Depresivos	Depresivos	53	44	11	12	9	12	22	22	20	24
Mujer	Depresivos	Depresivos	71	38	11	10	12	5	17	21	19	19
Mujer	Depresivos	Depresivos	67	47	9	11	13	14	21	26	25	22
Mujer	Depresivos	Depresivos	61	47	12	15	11	9	23	24	24	23
Mujer	Depresivos	Depresivos	70	49	13	12	13	11	25	24	29	20
Hombre	Depresivos	Depresivos	70	38	7	10	12	9	19	19	20	18
Mujer	Depresivos	Depresivos	71	42	8	13	12	9	20	22	20	22
Mujer	Depresivos	Depresivos	70	42	9	9	13	11	24	18	23	19
Mujer	Depresivos	Depresivos	69	40	7	11	12	10	20	20	20	20
Hombre	Depresivos	Depresivos	78	39	9	11	11	8	18	21	20	19
Mujer	Depresivos	Depresivos	75	41	11	12	8	10	22	19	21	20
Mujer	Depresivos	Depresivos	57	38	8	12	9	9	19	19	16	22
Mujer	Depresivos	Depresivos	50	32	9	6	11	6	22	10	17	15
Mujer	Depresivos	Depresivos	49	48	12	12	13	11	22	26	24	24
Mujer	Depresivos	Depresivos	65	45	7	11	12	15	22	23	23	22
Mujer	Depresivos	Depresivos	58	40	9	11	12	8	23	17	21	19
Mujer	Depresivos	Depresivos	69	46	11	11	12	12	24	22	25	21
Hombre	Depresivos	Depresivos	70	49	11	14	13	11	25	24	25	24
Mujer	Depresivos	Depresivos	66	37	12	7	10	8	15	22	18	19
Mujer	Depresivos	Depresivos	72	36	8	10	9	9	20	16	23	13
Mujer	Depresivos	Depresivos	59	41	11	8	12	10	18	23	23	18
Mujer	Depresivos	Depresivos	58	53	14	12	13	14	27	26	24	29
Mujer	Depresivos	Depresivos	57	50	11	15	14	10	25	25	27	23
Mujer	Depresivos	Depresivos	57	47	14	11	10	12	26	21	23	24
Mujer	Depresivos	Depresivos	73	43	11	9	10	13	21	22	21	22
Mujer	Depresivos	Depresivos	69	33	8	7	11	7	13	20	16	17
Mujer	Depresivos	Depresivos	64	47	13	10	11	13	25	22	22	25
Mujer	Depresivos	Depresivos	59	43	11	9	10	13	22	21	19	24
Hombre	Depresivos	Depresivos	53	46	12	10	11	13	21	25	25	21
Hombre	Depresivos	Depresivos	35	50	13	15	13	9	28	22	23	27
Mujer	Depresivos	Depresivos	49	36	9	8	10	9	16	20	16	20
Mujer	Depresivos	Depresivos	43	39	12	9	9	9	16	23	20	19
Mujer	Depresivos	Depresivos	64	45	10	12	11	12	23	22	23	22
